# Supplementary material for: Intelligent Beam Optimization for Light-Sheet Fluorescence Microscopy through Deep Learning
Source: Intell Comput. Author manuscript; Available in PMC 2024 Aug 4. (PMC11298055; doi:10.34133/icomputing.0095)
Supplement: Figs. S1 to S8 and Movies S1 and S2 [file NIHMS2009356-supplement-Figs__S1_to_S8_and_Movies_S1_and_S2.zip]

Archive with 11 entries (11 files):
- ICOMPUTING-D-24-00003 Supplemental Material.docx
- Movie S1.mp4
- Movie S2.mp4
- S1.png
- S2.jpg
- S3.png
- S4.png
- S5.png
- S6.png
- S7.jpg
- S8.jpg
